# Supplementary material for: TRAIT: A Comprehensive Database for T-cell Receptor–antigen Interactions
Source: Genomics Proteomics Bioinformatics. 2025 Apr 21;23(3):qzaf033. doi: 10.1093/gpbjnl/qzaf033 (PMC12448929; doi:10.1093/gpbjnl/qzaf033)
Supplement: qzaf033_Supplementary_Data [file qzaf033_supplementary_data.zip]

Archive with 4 entries (4 files):
- supplementary material captions.docx
- Table S1.xlsx
- Table S2.xlsx
- Table S3.xlsx
