# Supplementary material for: TRAIT: A Comprehensive Database for T-cell Receptor–antigen Interactions
Source: Genomics Proteomics Bioinformatics. 2025 Apr 21;23(3):qzaf033. doi: 10.1093/gpbjnl/qzaf033 (PMC12448929; doi:10.1093/gpbjnl/qzaf033)
Supplement: qzaf033_Supplementary_Data [file qzaf033_supplementary_data.zip › Table S1.xlsx]

## Sheet: TableS1
Table S1 Result list by searching with “Parent gene: KRAS” in TRAIT
ID	CDR3α	TRAV	TRAJ	CDR3β	TRBV	TRBJ	Species	Sequencing methods	MHC_A	MHC_B	MHC_class	Epitope	Epitope gene	Epitope species	Binding	Identification methods	Verification methods	KD（μM）	PDB ID	Methods	Reference	Donor	Tissue	Category	Year
248	CLVGDMDQAGTALIF	TRAV4*01C3:D32A38C3:D30C3:D34C3:D33C3:D32C3:C32	TRAJ15*01	CASSLGQTNYGYTF	TRBV5-6*01	TRBJ1-2*01	Homo sapiens	RNA-seq; Single-cell	HLA-C*08:02	B2M	MHCI	GADGVGKSA	KRAS	Homo sapiens	TRUE	Antigen-expressing-targets	Antigen-expressing-targets	0.125 ± 0.070	6ULN	XRD	PMID:32461371	Patient with mCRC	TIL	Cancer	2016
250	CAAAMDSSYKLIF	TRAV12-2*01	TRAJ12*01	CASSDPGTEAFF	TRBV10-2*01	TRBJ1-1*01	Homo sapiens	RNA-seq	HLA-C*08:02	B2M	MHCI	GADGVGKSAL	KRAS	Homo sapiens	TRUE	Antigen-expressing-targets	Antigen-expressing-targets	6.700 ± 1.700	6UON	XRD	PMID:32461371	Patient with mCRC	TIL	Cancer	2016
251	CLVGDRDQAGTALIF	TRAV4*01	TRAJ15*01	CASSFGQSSTYGYTF	TRBV5-6*01	TRBJ1-2*01	Homo sapiens	RNA-seq; Single-cell	HLA-C*08:02	B2M	MHCI	GADGVGKSA	KRAS	Homo sapiens	TRUE	Antigen-expressing-targets	Antigen-expressing-targets	0.090 ±0.036	6ULK	XRD	PMID:32461371	Patient with mCRC	TIL	Cancer	2016
252	CLVGDMDQAGTALIF	TRAV4*01	TRAJ15*01	CASSLGRASNQPQHF	TRBV5-6*01	TRBJ1-5*01	Homo sapiens	RNA-seq; Single-cell	HLA-C*08:02	B2M	MHCI	GADGVGKSA	KRAS	Homo sapiens	TRUE	Antigen-expressing-targets	Antigen-expressing-targets	0.835 ± 0.198	6ULI	XRD	PMID:32461371	Patient with mCRC	TIL	Cancer	2016
253	CLVGDMDQAGTALI	TRAV4	NA	CASSLGEGRVDGYTF	TRBV5-6*01	TRBJ1-2*01	Homo sapiens	RNA-seq	HLA-C*08:02	B2M	MHCI	GADGVGKSA	KRAS	Homo sapiens	TRUE	Antigen-expressing-targets	Antigen-expressing-targets	0.016 ± 0.008	6ULR	XRD	PMID:32461371	Patient with mCRC	TIL	Cancer	2016
2580	CAVGRSNSGGYQKVTF	TRAV8-3*01	TRAJ13*01	CAWSALAGARDTQYF	TRBV30*01	TRBJ2-3*01	Homo sapiens	Amplicon-seq	HLA-DRA*01:01	HLA-DRB1*11:01	MHCII	GAVGVGKSAL	KRAS	Homo sapiens	TRUE	Antigen-expressing-targets	Antigen-expressing-targets	NA	NA	NA	PMID:31043415	Patient with NSCLC	PBMC	Cancer	2019
2581	CAVTVVNAGNNRKLIW	TRAV8-1*01	TRAJ38*01	CASSLGLPGTDTQYF	TRBV12-4*01	TRBJ2-3*01	Homo sapiens	Amplicon-seq	HLA-DRA*01:01	HLA-DRB1*11:01	MHCII	GAVGVGKSAL	KRAS	Homo sapiens	TRUE	Antigen-expressing-targets	Antigen-expressing-targets	NA	NA	NA	PMID:31043415	Patient with NSCLC	PBMC	Cancer	2019
48561	CALLQGAQKLVF	TRAV16*01	TRAJ54*01	CSVESGQDYGYTF	TRBV29-1*01	TRBJ1-2*01	Homo sapiens	Amplicon-seq; Single-cell	HLA-DRA*01	HLA-DRB1*01:01	MHCII	MTEYKLVVVGAVGVGKSALTIQLI	KRAS	Homo sapiens	TRUE	Antigen-expressing-targets	Antigen-expressing-targets	NA	NA	NA	PMID:34168045	Patient with mCRC	TIL	Cancer	2021
48562	CATDGETSGSRLTF	TRAV17	NA	CSASRGATGQPQHF	TRBV20-1*01	TRBJ1-5*01	Homo sapiens	Amplicon-seq; Single-cell	HLA-DPA1*01:04	HLA-DPB1*03:01	MHCII	MTEYKLVVVGAVGVGKSALTIQLI	KRAS	Homo sapiens	TRUE	Antigen-expressing-targets	Antigen-expressing-targets	NA	NA	NA	PMID:34168045	Patient with mCRC	TIL	Cancer	2021
48563	CAAEAGNHRGSTLGRLYF	TRAV23/DV6*01	TRAJ18*01	CASSLAAGGYFNEQFF	TRBV5-1*01	TRBJ2-1*01	Homo sapiens	Amplicon-seq; Single-cell	HLA-A*11:01	B2M	MHCI	VVVGADGVGK	KRAS	Homo sapiens	TRUE	Antigen-expressing-targets	Antigen-expressing-targets	NA	NA	NA	PMID:34168045	Patient with mCRC	TIL	Cancer	2021
48564	CAVNPKYTGGFKTIF	TRAV12-2*01	TRAJ9*01	CASSQDVTSEWVDTIYF	TRBV4-3*01	TRBJ1-3*01	Homo sapiens	Amplicon-seq; Single-cell	HLA-C*01:02	B2M	MHCI	AVGVGKSAL	KRAS	Homo sapiens	TRUE	Antigen-expressing-targets	Antigen-expressing-targets	NA	NA	NA	PMID:34168045	Patient with mCRC	TIL	Cancer	2021
48565	CAEYIQGAQKLVF	TRAV13-2*01	TRAJ54*01	CASSQEDNEQFF	TRBV4-3*01	TRBJ2-1*01	Homo sapiens	Amplicon-seq; Single-cell	HLA-C*01:02	B2M	MHCI	AVGVGKSAL	KRAS	Homo sapiens	TRUE	Antigen-expressing-targets	Antigen-expressing-targets	NA	NA	NA	PMID:34168045	Patient with mCRC	TIL	Cancer	2021
48566	CAMRANTDKLIF	TRAV12-3*01	TRAJ34*01	CASRLGNTGELFF	TRBV28*01	TRBJ2-2*01	Homo sapiens	Amplicon-seq; Single-cell	HLA-DQA1*05:01	HLA-DQB1*03:01	MHCII	MTEYKLVVVGAGDVGKSALTIQLI	KRAS	Homo sapiens	TRUE	Antigen-expressing-targets	Antigen-expressing-targets	NA	NA	NA	PMID:34168045	Patient with mCRC	TIL	Cancer	2021
48567	CAMRANTDKLIF	TRAV12-3*01	TRAJ34*01	CASRQGNTGELFF	TRBV28*01	TRBJ2-2*01	Homo sapiens	Amplicon-seq; Single-cell	HLA-DQA1*05:01	HLA-DQB1*03:01	MHCII	MTEYKLVVVGAGDVGKSALTIQLI	KRAS	Homo sapiens	TRUE	Antigen-expressing-targets	Antigen-expressing-targets	NA	NA	NA	PMID:34168045	Patient with mCRC	TIL	Cancer	2021
48568	CAMRGASQGGSEKLVF	TRAV14/DV4*02	TRAJ57*01	CASSLTSGGFDEQFF	TRBV5-1*01	TRBJ2-1*01	Homo sapiens	Amplicon-seq; Single-cell	HLA-A*11:01	B2M	MHCI	VVGAVGVGK	KRAS	Homo sapiens	TRUE	Antigen-expressing-targets	Antigen-expressing-targets	NA	NA	NA	PMID:34168045	Patient with mCRC	TIL	Cancer	2021
48569	CAASTGGGNKLTF	TRAV13-1*01	TRAJ10*01	CSAREGAGGMGTQYF	TRBV20-1*01	TRBJ2-3*01	Homo sapiens	Amplicon-seq; Single-cell	HLA-DRA*01:01	HLA-DRB1*07:01	MHCII	MTEYKLVVVGAVGVGKSALTIQLI	KRAS	Homo sapiens	TRUE	Antigen-expressing-targets	Antigen-expressing-targets	NA	NA	NA	PMID:34168045	Patient with mCRC	TIL	Cancer	2021
48570	CAVEGAGSYQLTF	TRAV12-2*01	TRAJ28*01	CSASNRLAVNEQFF	TRBV20-1*01	TRBJ2-1*01	Homo sapiens	Amplicon-seq; Single-cell	HLA-DQA1*05:05	HLA-DQB1*03:01	MHCII	MTEYKLVVVGARGVGKSALTIQLI	KRAS	Homo sapiens	TRUE	Antigen-expressing-targets	Antigen-expressing-targets	NA	NA	NA	PMID:34168045	Patient with mCRC	TIL	Cancer	2021
48571	CAASGNTGTASKLTF	TRAV29/DV5*01	TRAJ44*01	CASSNQLVTGGYGYTF	TRBV19*02	TRBJ1-2*01	Homo sapiens	Amplicon-seq; Single-cell	HLA-DRA*01	HLA-DRB5*01	MHCII	MTEYKLVVVGARGVGKSALTIQLI	KRAS	Homo sapiens	TRUE	Antigen-expressing-targets	Antigen-expressing-targets	NA	NA	NA	PMID:34168045	Patient with mCRC	TIL	Cancer	2021
48572	CALSEAGTYKYIF	TRAV19*01	TRAJ40*01	CASSVAGGGQETQYF	TRBV9*01	TRBJ2-5*01	Homo sapiens	Amplicon-seq; Single-cell	HLA-A*03:01	B2M	MHCI	VVVGAVGVGK	KRAS	Homo sapiens	TRUE	Antigen-expressing-targets	Multimer-staining; Antigen-loaded-targets	NA	NA	NA	PMID:34272369	Healthy donors	PBMC	Cancer	2021
48573	CAVNPPDTGFQKLVF	TRAV12-2*01	TRAJ8*01	CASSLSFRQGLREQYF	TRBV28*01	TRBJ2-7*01	Homo sapiens	Amplicon-seq; Single-cell	HLA-A*11:01	B2M	MHCI	VVVGAVGVGK	KRAS	Homo sapiens	TRUE	Antigen-expressing-targets	Multimer-staining; Antigen-loaded-targets	NA	NA	NA	PMID:34272369	Healthy donors	PBMC	Cancer	2021
48574	CLVGDFNSNSGYALNF	TRAV4*01	TRAJ41*01	CASKVYGYTF	TRBV7-2*01	TRBJ1-2*01	Homo sapiens	Amplicon-seq; Single-cell	HLA-B*07:02	B2M	MHCI	GARGVGKSAL	KRAS	Homo sapiens	TRUE	Antigen-expressing-targets	multimer-staining; Antigen-loaded-targets	NA	NA	NA	PMID:34272369	Healthy donors	PBMC	Cancer	2021
48573	CAVNPPDTGFQKLVF	TRAV12-2*01	TRAJ8*01	CASSLSFRQGLREQYF	TRBV28*01	TRBJ2-7*01	Homo sapiens	Amplicon-seq	HLA-A*11:01	B2M	MHCI	VVVGAVGVGK	KRAS	Homo sapiens	TRUE	Antigen-loaded-targets	Multimer-sort	NA	NA	NA	PMID:34272369	Healthy donors	PBMC	Cancer	2021
48574	CLVGDFNSNSGYALNF	TRAV4*01	TRAJ41*01	CASKVYGYTF	TRBV7-2*01	TRBJ1-2*01	Homo sapiens	Amplicon-seq	HLA-B*07:02	B2M	MHCI	GARGVGKSAL	KRAS	Homo sapiens	TRUE	Antigen-loaded-targets	Multimer-sort	NA	NA	NA	PMID:34272369	Healthy donors	PBMC	Cancer	2021
51427	CAMREGPRGGGNKLTF	TRAV14/DV4*02	TRAJ10*01	CSANPIAANSYNEQFF	TRBV20-1*01	TRBJ2-1*01	Homo sapiens	Single-cell	NA	B2M	MHCI	MTEYKLVVVGADGVGKSALTIQLI	KRAS	Homo sapiens	TRUE	Tetramer sort;antigen-expressing-targets	Antigen-expressing-targets	NA	NA	NA	PMID:33016924	Patients with gastrointestinal cancer	TIL	Cancer	2020
51428	CAATSTDRGSTLGRLYF	TRAV13-1*01	NA	CSARDPATNEKLFF	TRBV20-1*01	TRBJ1-4*01	Homo sapiens	Single-cell	NA	B2M	MHCI	MTEYKLVVVGADGVGKSALTIQLI	KRAS	Homo sapiens	TRUE	Tetramer sort;antigen-expressing-targets	Antigen-expressing-targets	NA	NA	NA	PMID:33016924	Patients with gastrointestinal cancer	TIL	Cancer	2020
51429	CALSEAGAFSGGSNYKLTF	TRAV19*01	TRAJ53*01	CASSLALGQGDTEAFF	TRBV11-2*01	TRBJ1-1*01	Homo sapiens	Single-cell	NA	B2M	MHCI	MTEYKLVVVGADGVGKSALTIQLI	KRAS	Homo sapiens	TRUE	Tetramer sort;antigen-expressing-targets	Antigen-expressing-targets	NA	NA	NA	PMID:33016924	Patients with gastrointestinal cancer	TIL	Cancer	2020
51430	CAVFSSGSARQLTF	TRAV1-2*01	TRAJ22*01	CASSQAWGGADGELFF	TRBV4-2*01	TRBJ2-2*01	Homo sapiens	Single-cell	NA	B2M	MHCI	MTEYKLVVVGADGVGKSALTIQLI	KRAS	Homo sapiens	TRUE	Tetramer sort;antigen-expressing-targets	Antigen-expressing-targets	NA	NA	NA	PMID:33016924	Patients with gastrointestinal cancer	TIL	Cancer	2020
51431	CAVDKDCGYQKVTF	TRAV39	TRAJ13	CSASPRAGQLSSYNSPLHF	TRBV20-1	TRJ1-6	Homo sapiens	Single-cell	HLA-A*11:01	B2M	MHCI	VVVGAVGVGK	KRAS	Homo sapiens	TRUE	Tetramer sort;antigen-expressing-targets	NA	NA	NA	NA	PMID: 39287991	Healthy donor;cancer patients	PBMC	Cancer	2024
51432	CATDPGGFKTIF	TRAV17	TRAJ9	CASSLYGGSISYEQYF	TRBV11-2	TRBJ2-7	Homo sapiens	Single-cell	HLA-A*11:01	B2M	MHCI	VVGAXGVGK	KRAS	Homo sapiens	TRUE	Tetramer sort;antigen-expressing-targets	NA	NA	NA	NA	PMID: 39287991	Healthy donor;cancer patients	PBMC	Cancer	2024
51433	CAARSSGSWQLIF	TRAV7D-2*01	TRAJ22	CASSQDRGDSAETLYF	TRBV2	TRBJ2-3	Musmusculus	Single-cell	HLA-A*11:01	B2M	MHCI	VVGAVGVGK	KRAS	Homo sapiens	TRUE	Tetramer sort;antigen-expressing-targets	NA	30.8	8WTE	XRD	PMID: 38684865	Human HLA-A11:01 transgenic mice	PBMC	Cancer	2024
51434	CAVTGSGGKLTL	NA	NA	CASSRWGGDTQYF	NA	NA	Musmusculus	Single-cell	HLA-A*11:01	B2M	MHCI	VVGAVGVGK	KRAS	Homo sapiens	TRUE	Tetramer sort;antigen-expressing-targets	NA	NA	NA	NA	PMID: 38684865	Human HLA-A11:01 transgenic mice	PBMC	Cancer	2024
51435	CAVSKVVF	NA	NA	CASSPQNSDYTF	NA	NA	Musmusculus	Single-cell	HLA-A*11:01	B2M	MHCI	VVGAVGVGK	KRAS	Homo sapiens	TRUE	Tetramer sort;antigen-expressing-targets	NA	NA	NA	NA	PMID: 38684865	Human HLA-A11:01 transgenic mice	PBMC	Cancer	2024
51436	CAASEQGNYAQGLTF	NA	NA	CASSPQNSDYTF	NA	NA	Musmusculus	Single-cell	HLA-A*11:01	B2M	MHCI	VVGAVGVGK	KRAS	Homo sapiens	TRUE	Tetramer sort;antigen-expressing-targets	NA	NA	NA	NA	PMID: 38684865	Human HLA-A11:01 transgenic mice	PBMC	Cancer	2024
51437	CAVGSAGNKLTF	NA	NA	CASSNWGDEQYF	NA	NA	Musmusculus	Single-cell	HLA-A*11:01	B2M	MHCI	VVGAVGVGK	KRAS	Homo sapiens	TRUE	Tetramer sort;antigen-expressing-targets	NA	NA	NA	NA	PMID: 38684865	Human HLA-A11:01 transgenic mice	PBMC	Cancer	2024
51438	CAARDSNYQLIW	NA	NA	CASGDTGGYEQYF	NA	NA	Musmusculus	Single-cell	HLA-A*11:01	B2M	MHCI	VVGAVGVGK	KRAS	Homo sapiens	TRUE	Tetramer sort;antigen-expressing-targets	NA	NA	NA	NA	PMID: 38684865	Human HLA-A11:01 transgenic mice	PBMC	Cancer	2024
Note: CDR, hypervariable complementarity-determining region; PDB ID, Protein Data Bank Identifier; NA, not avaliable; RNA-seq, RNA sequencing; Single-cell, single cell sequencing; Amplicon-seq, amplicon sequencing; B2M, beta-2-microglobulin; HLA, human leukocyte antigen; KRAS, Kirsten rat sarcoma viral oncogene homolog; XRD, X-ray diffraction; NSCLC, non-small cell lung cancer; MHC, major histoco…
