# Supplementary material for: TRAIT: A Comprehensive Database for T-cell Receptor–antigen Interactions
Source: Genomics Proteomics Bioinformatics. 2025 Apr 21;23(3):qzaf033. doi: 10.1093/gpbjnl/qzaf033 (PMC12448929; doi:10.1093/gpbjnl/qzaf033)
Supplement: qzaf033_Supplementary_Data [file qzaf033_supplementary_data.zip › Table S2.xlsx]

## Sheet: TableS2
Table S2 List of TCR mutations targeting SLLMWITQC–HLA-A*02:01
No.	TCR name	TCR mutation	TCR mutation chain	CDR modification	CDR1α	CDR2α	CDR3α	CDR1β	CDR2β	CDR3β	MHC name	MHC mutation	MHC mutation chain	Epitope	Epitope gene	Epitope species	Binding	KD_μM	PDB ID	Methods	References	Year
1	1G4	WT	NA	FALSE	DSAIYN	IQSSQRE	CAVRPTSGGSYIPTF	MNHEY	SVGAGI	CASSYVGNTGELFF	HLA-A*02:01	WT	NA	SLLMWITQC	NY-ESO-1	Homo sapiens	TRUE	32	2BNR	SPR	15723046	2005
2	1G4-c1	I53T | Q56R | T70I | V95L	B | B | B | B	TRUE	DSAIYN	IQSSQRE	CAVRPTSGGSYIPTF	MNHEY	SVGAGT	CASSYLGNTGELFF	HLA-A*02:01	WT	NA	SLLMWITQC	NY-ESO-1	Homo sapiens	TRUE	ND	NA	SPR	15723046	2005
3	1G4-c2	I53T | Y94N	B | B	TRUE	DSAIYN	IQSSQRE	CAVRPTSGGSYIPTF	MNHEY	SVGAGT	CASSNVGNTGELFF	HLA-A*02:01	WT	NA	SLLMWITQC	NY-ESO-1	Homo sapiens	TRUE	ND	NA	SPR	15723046	2005
4	1G4-c3	I53T | N97G	B | B	TRUE	DSAIYN	IQSSQRE	CAVRPTSGGSYIPTF	MNHEY	SVGAGT	CASSYVGGTGELFF	HLA-A*02:01	WT	NA	SLLMWITQC	NY-ESO-1	Homo sapiens	TRUE	ND	NA	SPR	15723046	2005
5	1G4-c6	P94H | G97N | S99Y | Y100F | I101P | I53T | Q56R | T70I | V95L	A | A | A | A | A | B | B | B | B	TRUE	DSAIYN	IQSSQRE	CAVRHTSNGYFPPTF	MNHEY	SVGAGT	CASSYLGNTGELFF	HLA-A*02:01	WT	NA	SLLMWITQC	NY-ESO-1	Homo sapiens	TRUE	0.0084	NA	SPR	15723046	2005
6	1G4-c8	T95M | S96T | S99Y | I53T | Y94N	A | A | A | B | B	TRUE	DSAIYN	IQSSQRE	CAVRPMTGGTYIPTF	MNHEY	SVGAGT	CASSNVGNTGELFF	HLA-A*02:01	WT	NA	SLLMWITQC	NY-ESO-1	Homo sapiens	TRUE	ND	NA	SPR	15723046	2005
7	1G4-c9	T95L | S96Y | S99T | I53T | Q56R | T70I | V95L	A | A | A | B | B | B | B	TRUE	DSAIYN	IQSSQRE	CAVRPLYGGTYIPTF	MNHEY	SVGAGT	CASSYLGNTGELFF	HLA-A*02:01	WT	NA	SLLMWITQC	NY-ESO-1	Homo sapiens	TRUE	ND	NA	SPR	15723046	2005
8	1G4-c10	T95M | S96I | S99T | I53T | Q56R | T70I | V95L	A | A | A | B | B | B | B	TRUE	DSAIYN	IQSSQRE	CAVRPMIGGTYIPTF	MNHEY	SVGAGT	CASSYLGNTGELFF	HLA-A*02:01	WT	NA	SLLMWITQC	NY-ESO-1	Homo sapiens	TRUE	ND	NA	SPR	15723046	2005
9	1G4-c11	T95L | S96T | S99T | I53T | Q56R | T70I | V95L	A | A | A | B | B | B | B	TRUE	DSAIYN	IQSSQRE	CAVRPLTGGTYIPTF	MNHEY	SVGAGT	CASSYLGNTGELFF	HLA-A*02:01	WT	NA	SLLMWITQC	NY-ESO-1	Homo sapiens	TRUE	ND	NA	SPR	15723046	2005
10	1G4-c12	T95L | S96T | I53T | Y94N	A | A | B | B	TRUE	DSAIYN	IQSSQRE	CAVRPLTGGSYIPTF	MNHEY	SVGAGT	CASSNVGNTGELFF	HLA-A*02:01	WT	NA	SLLMWITQC	NY-ESO-1	Homo sapiens	TRUE	ND	NA	SPR	15723046	2005
11	1G4-c13	T95A | S96T | S99T | I53T |Y94N	A | A | A | B | B	TRUE	DSAIYN	IQSSQRE	CAVRPATGGTYIPTF	MNHEY	SVGAGT	CASSNVGNTGELFF	HLA-A*02:01	WT	NA	SLLMWITQC	NY-ESO-1	Homo sapiens	TRUE	ND	NA	SPR	15723046	2005
12	1G4-c14	T95Q | S96T | G97V | G98P | S99T | I53T | Q56R | T70I | V95L	A | A | A | A | A | B | B | B | B	TRUE	DSAIYN	IQSSQRE	CAVRPQTVPTYIPTF	MNHEY	SVGAGT	CASSYLGNTGELFF	HLA-A*02:01	WT	NA	SLLMWITQC	NY-ESO-1	Homo sapiens	TRUE	ND	NA	SPR	15723046	2005
13	1G4-c15	T95M | S99T | I53T | Y94N	A | A | B | B	TRUE	DSAIYN	IQSSQRE	CAVRPMSGGTYIPTF	MNHEY	SVGAGT	CASSNVGNTGELFF	HLA-A*02:01	WT	NA	SLLMWITQC	NY-ESO-1	Homo sapiens	TRUE	ND	NA	SPR	15723046	2005
14	1G4-c33	T95Y | S96Q | G97S | S99H | I101M | I53T | Q56R | T70I | V95L	A | A | A | A | A | B | B | B | B	TRUE	DSAIYN	IQSSQRE	CAVRPYQSGHYMPTF	MNHEY	SVGAGT	CASSYLGNTGELFF	HLA-A*02:01	WT	NA	SLLMWITQC	NY-ESO-1	Homo sapiens	TRUE	0.18	NA	SPR	15723046	2005
15	1G4-c33A	T95Y | S96Q | G97S | S99H | I101M | I53T | T70I | V95L	A | A | A | A | A | B | B | B	TRUE	DSAIYN	IQSSQRE	CAVRPYQGGHYMPTF	MNHEY	SVGAGT	CASSYLGNTGELFF	HLA-A*02:01	WT	NA	SLLMWITQC	NY-ESO-1	Homo sapiens	TRUE	0.254	NA	SPR	15723046	2005
16	1G4-c122	Q51S | S52P | S53W | T95L | S96L | G97D | S99T | G50A | A51I | G52Q | I53T | T70I | N97D	A | A | A | A | A | A | A | B | B | B | B | B | B	TRUE	DSAIYN	ISPWQRE	CAVRPLLDGTYIPTF	MNHEY	SVAIQT	CASSYVGDTGELFF	HLA-A*02:01	WT	NA	SLLMWITQC	NY-ESO-1	Homo sapiens	TRUE	0.00098	NA	SPR	15723046	2005
17	1G4-c120	Q51T | S52P | S53W | T95L | S96L | G97D | S99T | G50A | A51I | G52Q | I53T | T70I | N97D	A | A | A | A | A | A | A | B | B | B | B | B | B	TRUE	DSAIYN	ITPWQRE	CAVRPLLDGTYIPTF	MNHEY	SVAIQT	CASSYVGDTGELFF	HLA-A*02:01	WT	NA	SLLMWITQC	NY-ESO-1	Homo sapiens	TRUE	0.0002	NA	SPR	15723046	2005
18	1G4-c112	Q51S | S52P | S53W | T95L | S96L | G97D | S99T | G50A | A51I | G52Q | I53T | Q56R | T70I | V95L	A | A | A | A | A | A | A | B | B | B | B | B | B | B	TRUE	DSAIYN	ISPWQRE	CAVRPLLDGTYIPTF	MNHEY	SVAIQT	CASSYLGNTGELFF	HLA-A*02:01	WT	NA	SLLMWITQC	NY-ESO-1	Homo sapiens	TRUE	0.0001	NA	SPR	15723046	2005
19	1G4-c119	Q51T | S52P | S53W | T95L | S96L | G97D | S99T | G50A | A51I | G52Q | I53T | T70I	A | A | A | A | A | A | A | B | B | B | B | B	TRUE	DSAIYN	ITPWQRE	CAVRPLLDGTYIPTF	MNHEY	SVAIQT	CASSYVGNTGELFF	HLA-A*02:01	WT	NA	SLLMWITQC	NY-ESO-1	Homo sapiens	TRUE	0.0001	NA	SPR	15723046	2005
20	1G4-c121	Q51S | S52P | S53W | T95L | S96L | G97D | S99T | G50A | A51I | G52Q | I53T | T70I	A | A | A | A | A | A | A | B | B | B | B | B	TRUE	DSAIYN	ISPWQRE	CAVRPLLDGTYIPTF	MNHEY	SVAIQT	CASSYVGNTGELFF	HLA-A*02:01	WT	NA	SLLMWITQC	NY-ESO-1	Homo sapiens	TRUE	0.0001	NA	SPR	15723046	2005
21	1G4-c107	Q51S | S52P | S53W | T95L | S96L | G97D | S99T | G50A | A51I | G52Q | I53T	A | A | A | A | A | A | A | B | B | B | B	TRUE	DSAIYN	ISPWQRE	CAVRPFTGGGYIPTF	MNHEY	SVAIQT	CASSYVGNTGELFF	HLA-A*02:01	WT	NA	SLLMWITQC	NY-ESO-1	Homo sapiens	TRUE	4e-05	NA	SPR	15723046	2005
22	1G4-c113	Q51T | S52P | S53W | T95L | S96L | G97D | S99T | G50A | A51I | G52Q | I53T | Q56R | T70I | V95L	A | A | A | A | A | A | A | B | B | B | B | B | B | B	TRUE	DSAIYN	ITPWQRE	CAVRPLLDGTYIPTF	MNHEY	SVAIQT	CASSYLGNTGELFF	HLA-A*02:01	WT	NA	SLLMWITQC	NY-ESO-1	Homo sapiens	TRUE	2.6e-05	NA	SPR	15723046	2005
23	1G4	WT	NA	FALSE	DSAIYN	IQSSQRE	CAVRPTSGGSYIPTF	MNHEY	SVGAGI	CASSYVGNTGELFF	HLA-A*02:01	WT	NA	SLLMWITQC	NY-ESO-1	Homo sapiens	TRUE	15	2F54	SPR	16600963	2006
24	1G4-C49wt	Q50P | S51F | S52W	A | A | A	TRUE	DSAIYN	IPFWQRE	CAVRPTSGGSYIPTF	MNHEY	SVGAGI	CASSYVGNTGELFF	HLA-A*02:01	WT	NA	SLLMWITQC	NY-ESO-1	Homo sapiens	TRUE	0.255	NA	SPR	16600963	2006
25	1G4-wtc50	G49S | A50V | I52M	B | B | B	TRUE	DSAIYN	IQSSQRE	CAVRPTSGGSYIPTF	MNHEY	SVSVGM	CASSYVGNTGELFF	HLA-A*02:01	WT	NA	SLLMWITQC	NY-ESO-1	Homo sapiens	TRUE	0.1	NA	SPR	16600963	2006
26	1G4-wtc51	G49A | A50I | G51Q | I52T	B | B | B | B	TRUE	DSAIYN	IQSSQRE	CAVRPTSGGSYIPTF	MNHEY	SVAIQT	CASSYVGNTGELFF	HLA-A*02:01	WT	NA	SLLMWITQC	NY-ESO-1	Homo sapiens	TRUE	0.025	NA	SPR	16600963	2006
27	1G4-c49c50	Q50P | S51F | S52W | G49S | A50V | I52M	A | A | A | B | B | B	TRUE	DSAIYN	IPFWQRE	CAVRPTSGGSYIPTF	MNHEY	SVSVGM	CASSYVGNTGELFF	HLA-A*02:01	WT	NA	SLLMWITQC	NY-ESO-1	Homo sapiens	TRUE	0.001	2F53	SPR	16600963	2006
28	1G4-c52c50	Q50S | S51P | S52W | G49S | A50V | I52M	A | A | A | B | B | B	TRUE	DSAIYN	ISPWQRE	CAVRPTSGGSYIPTF	MNHEY	SVSVGM	CASSYVGNTGELFF	HLA-A*02:01	WT	NA	SLLMWITQC	NY-ESO-1	Homo sapiens	TRUE	0.002	NA	SPR	16600963	2006
29	1G4-c53c50	Q50T | S51P | S52W | G49S | A50V | I52M	A | A | A | B | B | B	TRUE	DSAIYN	ITPWQRE	CAVRPTSGGSYIPTF	MNHEY	SVSVGM	CASSYVGNTGELFF	HLA-A*02:01	WT	NA	SLLMWITQC	NY-ESO-1	Homo sapiens	TRUE	0.001	NA	SPR	16600963	2006
30	1G4-c55c50	Q50M | S51G | S52H | G49S | A50V | I52M	A | A | A | B | B | B	TRUE	DSAIYN	IMGHQRE	CAVRPTSGGSYIPTF	MNHEY	SVSVGM	CASSYVGNTGELFF	HLA-A*02:01	WT	NA	SLLMWITQC	NY-ESO-1	Homo sapiens	TRUE	0.004	NA	SPR	16600963	2006
31	1G4-c56c50	Q50M | S51G | S52T | G49S | A50V | I52M	A | A | A | B | B | B	TRUE	DSAIYN	IMGTQRE	CAVRPTSGGSYIPTF	MNHEY	SVSVGM	CASSYVGNTGELFF	HLA-A*02:01	WT	NA	SLLMWITQC	NY-ESO-1	Homo sapiens	TRUE	0.008	NA	SPR	16600963	2006
32	1G4-c58c6161	Q51T | S52P | S53W | T95L | S96L | G97D | S99T | G50A | A51I | G52Q | I53T | V95L	A | A | A | A | A | A | A | B | B | B | B | B	TRUE	DSAIYN	ITPWQRE	CAVRPLLDGTYIPTF	MNHEY	SVAIQT	CASSYLGNTGELFF	HLA-A*02:01	WT	NA	SLLMWITQC	NY-ESO-1	Homo sapiens	TRUE	4.8e-05	2P5E	SPR	17644531	2007
33	1G4-c58c62	Q51T | S52P | S53W | G50S | A51V | I53M | T95L | S96L | G97D | S99T | V95L	A | A | A | B | B | B | A | A | A | A | B	TRUE	DSAIYN	ITPWQRE	CAVRPLLDGTYIPTF	MNHEY	SVSVGM	CASSYLGNTGELFF	HLA-A*02:01	WT	NA	SLLMWITQC	NY-ESO-1	Homo sapiens	FALSE	ND	2P5W	SPR	17644531	2007
34	1G4-c49c50	Q51P | S52F | S53W | G50S | A51G | I53M	A | A | A | B | B | B	TRUE	DSAIYN	IPFWQRE	CAVRPTSGGSYIPTF	MNHEY	SVSVGM	CASSYVGNTGELFF	HLA-A*02:01	WT	NA	SLLMWITQC	NY-ESO-1	Homo sapiens	TRUE	0.0013	NA	SPR	17644531	2007
35	1G4-c5c1	I53T | T95L | S96L | G97D | S99T | V95L	B | A | A | A | A | B	TRUE	DSAIYN	IQSSQRE	CAVRPLLDGTYIPTF	MNHEY	SVGAGT	CASSYLGNTGELFF	HLA-A*02:01	WT	NA	SLLMWITQC	NY-ESO-1	Homo sapiens	TRUE	0.0816	NA	SPR	17644531	2007
36	1G4	WT	NA	FALSE	DSAIYN	IQSSQRE	CAVRPTSGGSYIPTF	MNHEY	SVGAGI	CASSYVGNTGELFF	HLA-A*02:01	WT	NA	SLLMWITQC	NY-ESO-1	Homo sapiens	TRUE	32	2BNR	SPR	17644531	2007
37	1G4-wt(Y31D)wt	Y31D	A	TRUE	DSAIDN	IQSSQRE	CAVRPTSGGSYIPTF	MNHEY	SVGAGI	CASSYVGNTGELFF	HLA-A*02:01	WT	NA	SLLMWITQC	NY-ESO-1	Homo sapiens	FALSE	>240	NA	SPR	17644531	2007
38	1G4-c58(Y31D)c61	Y31D | Q51T | S52P | S53W | T95L | S96L | G97D | S99T | G50A | A51I | G52Q | I53T | V95L	A | A | A | A | A | A | A | A | B | B | B | B | B	TRUE	DSAIDN	ITPWQRE	CAVRPLLDGTYIPTF	MNHEY	SVAIQT	CASSYLGNTGELFF	HLA-A*02:01	WT	NA	SLLMWITQC	NY-ESO-1	Homo sapiens	TRUE	18	NA	SPR	17644531	2007
39	1G4	WT	NA	FALSE	DSAIYN	IQSSQRE	CAVRPTSGGSYIPTF	MNHEY	SVGAGI	CASSYVGNTGELFF	HLA-A*02:01	WT	NA	SLLMWITQC	NY-ESO-1	Homo sapiens	TRUE	9.3	2BNR	SPR	18424733	2008
40	1G4	A52I	B	TRUE	DSAIYN	IQSSQRE	CAVRPTSGGSYIPTF	MNHEY	SVGIGI	CASSYVGNTGELFF	HLA-A*02:01	WT	NA	SLLMWITQC	NY-ESO-1	Homo sapiens	TRUE	1.1	NA	SPR	18424733	2008
41	1G4	G51A | A52I	B | B	TRUE	DSAIYN	IQSSQRE	CAVRPTSGGSYIPTF	MNHEY	SVAIGI	CASSYVGNTGELFF	HLA-A*02:01	WT	NA	SLLMWITQC	NY-ESO-1	Homo sapiens	TRUE	0.28	NA	SPR	18424733	2008
42	1G4	95L | 96Y	A | A	TRUE	DSAIYN	IQSSQRE	CAVRPLYGGSYIPTF	MNHEY	SVGAGI	CASSYVGNTGELFF	HLA-A*02:01	WT	NA	SLLMWITQC	NY-ESO-1	Homo sapiens	TRUE	0.73	NA	SPR	18424733	2008
43	BC1	G50A | A51I | G52Q | I53T	B | B | B | B	TRUE	DSAIYN	QSSQ	CAVRPTSGGSYIPTF	MNHEY	VAIQT	CASSYVGAAGELFF	HLA-A*02:01	WT	NA	SLLMWITQC	NY-ESO-1	Homo sapiens	TRUE	0.015	NA	SPR	22549784	2012
44	BC1	S53W | G50A | A51E | A97L	A | B | B | B	TRUE	DSAIYN	QSWQ	CAVRPTSGGSYIPTF	MNHEY	VAEGI	CASSYVGLAGELFF	HLA-A*02:01	WT	NA	SLLMWITQC	NY-ESO-1	Homo sapiens	TRUE	0.14	NA	SPR	22549784	2012
45	BC1	S53W | G50A | A51E	A | B | B	TRUE	DSAIYN	QSWQ	CAVRPTSGGSYIPTF	MNHEY	VAEGI	CASSYVGAAGELFF	HLA-A*02:01	WT	NA	SLLMWITQC	NY-ESO-1	Homo sapiens	TRUE	0.4	NA	SPR	22549784	2012
46	BC1	G50A | A51E | A97L	B | B | B	TRUE	DSAIYN	QSSQ	CAVRPTSGGSYIPTF	MNHEY	VAEGI	CASSYVGLAGELFF	HLA-A*02:01	WT	NA	SLLMWITQC	NY-ESO-1	Homo sapiens	TRUE	0.91	NA	SPR	22549784	2012
47	BC1	G50A | A51E	B | B	TRUE	DSAIYN	QSSQ	CAVRPTSGGSYIPTF	MNHEY	VAEGI	CASSYVGAAGELFF	HLA-A*02:01	WT	NA	SLLMWITQC	NY-ESO-1	Homo sapiens	TRUE	1.91	NA	SPR	22549784	2012
48	BC1	A97L	B	TRUE	DSAIYN	QSSQ	CAVRPTSGGSYIPTF	MNHEY	VGAGI	CASSYVGLAGELFF	HLA-A*02:01	WT	NA	SLLMWITQC	NY-ESO-1	Homo sapiens	TRUE	2.69	NA	SPR	22549784	2012
49	BC1	G50A	B	TRUE	DSAIYN	QSSQ	CAVRPTSGGSYIPTF	MNHEY	VAAGI	CASSYVGAAGELFF	HLA-A*02:01	WT	NA	SLLMWITQC	NY-ESO-1	Homo sapiens	TRUE	4.62	NA	SPR	22549784	2012
50	BC1	WT	NA	FALSE	DSAIYN	QSSQ	CAVRPTSGGSYIPTF	MNHEY	VGAGI	CASSYVGAAGELFF	HLA-A*02:01	WT	NA	SLLMWITQC	NY-ESO-1	Homo sapiens	TRUE	21.4	NA	SPR	22549784	2012
51	BC1	V49I	B	TRUE	DSAIYN	QSSQ	CAVRPTSGGSYIPTF	MNHEY	IGAGI	CASSYVGAAGELFF	HLA-A*02:01	WT	NA	SLLMWITQC	NY-ESO-1	Homo sapiens	FALSE	ND	NA	SPR	22549784	2012
Note: TCR, T-cell receptor; CDR, hypervariable complementarity-determining region; PDB ID, Protein Data Bank Identifier; NA, not avaliable; ND, binding detected, but weak and not quantified; NB, no binding detected; WT, wildtype; SPR, surface plasmon resonance. Amino acid mutations in the CDR regions are shown in bold.
