# Supplementary material for: TRAIT: A Comprehensive Database for T-cell Receptor–antigen Interactions
Source: Genomics Proteomics Bioinformatics. 2025 Apr 21;23(3):qzaf033. doi: 10.1093/gpbjnl/qzaf033 (PMC12448929; doi:10.1093/gpbjnl/qzaf033)
Supplement: qzaf033_Supplementary_Data [file qzaf033_supplementary_data.zip › Table S3.xlsx]

## Sheet: TableS3
Table S3 List of representative TCRs on clicnical trials
NO.	TCR name	CDR3a	CDR3b	CDR modification	Target antigen	Epitope	HLA	Clinical trials	Objective response rate (ORR)(%)	Clinical response(months)	Toxicities related to TCR-T cells (%)	PMID
Natural (wild-type) TCRs	TCRVβ12	NA	CAISEVGVGQPQHF	No	MART-1	AAGIGILTV	HLA-A*02:01	NA	2 (13%)	2 PR (20, 21)	None	16946036
	MSGV1AIB(M1F12/DMF4)	CAGGTGNQFYF	CAISEVGVGQPQHF	No	MART-1	AAGIGILTV	HLA-A*02:01	NCT00509288	6 (30%)	6 PR (3, 4, 9, 17+, 17+)	Skin rash: 14 (70%); Uveitis: 11 (55%); Hearing loss: 10 (50%)	19451549
	F5(TIL-DMF5)	CAVNFGGGKLIF	CASSLSFGTEAFF	No	MART-1	EAAGIGILTV	HLA-A*02:01	NCT00910650	0	NA	Skin rash: 3 (23%); CRS: 2 (15%)	24634374
	1D3(1D3HMCys)	CALGGGADGLTF	CASSLSGTTADEQYF	No	MART-1	EAAGIGILTV	HLA-A*02:01	NCT02654821	2 (16.7%)	2 PR (4.1, 7.1)	CRS/sepsis: 1 (8%); Dermatitis: 10 (83%); Uveitis: 2 (17%); Hearing loss: 4 (33%)	35865122
	DMF4	CAGGTGNQFYF	CAISEVGVGQPQHF	No	GP100	KTWGQYWQV	HLA-A*02:01	NCT00509496	3 (19%)	1 CR (14+); 2 PR(4.1,7.1)	Skin rash: 15 (94%); Uveitis: 4 (25%); Hearing loss: 5 (31%)	19451549
	TIL1383I TCR	CLVALNYGGSQGNLIF	CAISPTEEGGLIFPGNTIYF	No	Tyrosinase	YMDGTMSQV	HLA-A*02:01	NCT01586403	1 (33%)	1 PR (5)	Neutropenia: 3 (100%); Lymphopenia: 3 (100%); Thrombocytopenia: 2 (66.7%); Fever: 3 (100%)	29052782
	6F9	NA	NA	No	MAGE-A3/6	KKLLTQHFVQENYLEY	HLA-DPB1*0401	NCT02111850	4 (23.5%)	1 CR (29+); 3 PR (4, 4, 18+)	Liver toxicity: 2 (12%)	28809608
	NA	CAGRGGGNKLTF	CASSLAQGAGETQYF	No	MAGE-A4	NYKRCFPVI	HLA-A*24:02	UMIN000002395	0	NA	None	25855804
	E6	NA	CASSSQTGARTDTQYF	No	HPV16-E6	TIHDIILECV	HLA-A*02:01	NCT02280811	2 (17%)	2 PR (3, 6)	None	31408414
	E7	CASVDGNNRLAF	CASSLGWRGGRYNEQF	No	HPV16-E7	YMLDLQPET	HLA-A*02:01	NCT02858310	6 (50%)	6 PR (3, 4, 4, 8, 8, 9)	None	33558725
	TCR-A02/HBs	NA	NA	No	HBV	FLLTRILTI	HLA-A*02 or HLA-Cw0801	NCT03899415	1	1 PR (27.7)	Liver toxicity: 1 (12%)	34850325
	TCR-C08/HBs	NA	NA	No	HBV	FLGPLLVLQA	HLA-A*02 or HLA-Cw0801		1	1 PR (27.7)	Liver toxicity: 1 (12%)	34850325
	NA	NA	NA	No	MCPyV	KLLEIAPNC	HLA-A*02:01	NCT03747484	1 (25%)	NA	None	https://doi.org/10.1200/JCO.2022.40.16_suppl.9549
	C22	NA	NA	No	PP65	NLVPMVATV	HLA-A*02:01	NCT04153279	6 (100%)	6 CR (3)	CRS: 2 (33.3%)	36054234
	C27	NA	NA	No	PP65	QYDPVAALF	HLA-A*24:02		6 (100%)	6 CR (3)	CRS: 2 (33.3%)	36054234
	C45	NA	NA	No	PP65	ATVQGQNLK	HLA-A*11:01		6 (100%)	6 CR (3)	CRS: 2 (33.3%)	36054234
	TCR2	CAASTVNAYKVIF	CASSDAGTSQNTLYF	No	AFP	FMNKFIYEI	HLA-A*02:01	NCT03971747	NA	NA	NA	32425926
	4196 AV6/BV11	CALDIYPHDMRF	CASSLDPGDTGELFF	No	TP53 R175H	HMTEVVRHC	HLA-A*02:01	NCT03412877	1 (100%)	1 PR (6)	CRS	35749374
	TRBV5-6-B	CLVGDMDQAGTALIF	CASSLGRASNQPQHF	No	KRAS G12D	GADGVGKSA	HLA-C*08:02	IND 27501	1 (100%)	1 PR (6+)	None	35648703
	TRBV10-02	CAAAMDSSYKLIF	CASSDPGTEAFF	No	KRAS G12D	GADGVGKSAL	HLA-C*08:02		1 (100%)	1 PR (6+)	None	35648703
	TCR445	CASSRWGGSEKLVF	CASSDSRTGGTDTQYF	No	CEBPZ	KYTKAFLV	HLA-A24:02	NCT03970382	0	NA	CRS: 1 (6%); Neurotoxicity: 1 (6%)	36356599
	TCR447	CAVHHLNRDDKIIF	CASSADLGTREQYF	No	PDS5B	LLDTVLVNV	HLA-A02:01		0	NA	CRS: 1 (6%); Neurotoxicity: 1 (6%)	36356599
	TCR441	CAPSKYNNNDMRF	CAISGTEDGELFF	No	SVIL	RQFDITSVSV	HLA-A02:01		0	NA	CRS: 1 (6%); Neurotoxicity: 1 (6%)	36356599
	TCR536	CAVSPLTSGTYKYIF	CAWSEGDETQYF	No	PPP5C	DYIIRSHKV	HLA-A24:02		0	NA	CRS: 1 (6%); Neurotoxicity: 1 (6%)	36356599
	TCR535	CALSTSMDSNYQLIW	CASSCWDRSTDTQYF	No	VPS13B	FVNLEQHVV	HLA-A02:01		0	NA	CRS: 1 (6%); Neurotoxicity: 1 (6%)	36356599
	TCR538	CAFDNYGQNFVF	CASSLTGSFNEQFF	No	GPSM2	YLHAYAKAL	HLA-C03:03		0	NA	CRS: 1 (6%); Neurotoxicity: 1 (6%)	36356599
	TCR707	CAVNVFNKFYF	CASSFLITDTQYF	No	TENM4	LSDAFVSV	HLA-C05:01		0	NA	CRS: 1 (6%); Neurotoxicity: 1 (6%)	36356599
	TCR691	CAVQAGTALIF	CASSQPGGGNTEAFF	No	CLSTN1	FPNIHMETC	HLA-B35:01		0	NA	CRS: 1 (6%); Neurotoxicity: 1 (6%)	36356599
	TCR692	CAERNGGATNKLIF	CASSQDRTGAYSPLHF	No	PREP	FPLDVGSIVAY	HLA-B35:01		0	NA	CRS: 1 (6%); Neurotoxicity: 1 (6%)	36356599
	TCR696	CVVSAPDTGRRALTF	CASSSGQGFTDTQYF	No	CLSTN1	LAVFPNIHM	HLA-C03:03		0	NA	CRS: 1 (6%); Neurotoxicity: 1 (6%)	36356599
	TCR689	CAVVLSYNTDKLIF	CASSLSPPGYLETQYF	No	ICK	RTHPGRPFF	HLA-C12:02		0	NA	CRS: 1 (6%); Neurotoxicity: 1 (6%)	36356599
	TCR687	CAVTDSNYQLIW	CATSDFQRGEETQYF	No	ICK	MRTHPGRPFF	HLA-B39:01		0	NA	CRS: 1 (6%); Neurotoxicity: 1 (6%)	36356599
	TCR682	CAVAPDNYGQNFVF	CATYSSGANVLTF	No	UGGT2	FVGPLDEDF	HLA-C12:02		0	NA	CRS: 1 (6%); Neurotoxicity: 1 (6%)	36356599
	TCR802	CAVNLLTDSWGKFQF	CATMGSGGNEQFF	No	GALNT2	FAFRWVLGIAY	HLA-B35:01		0	NA	CRS: 1 (6%); Neurotoxicity: 1 (6%)	36356599
	TCR800	CAAYSGGGADGLTF	CASSSVAGITYEQYF	No	SF3A1	SISAFNLDVV	HLA-A02:01		0	NA	CRS: 1 (6%); Neurotoxicity: 1 (6%)	36356599
	TCR798	CAVSYSGSARQLTF	CASNPGGRGEKLFF	No	UAP1	ITADVNYNL	HLA-A02:01		0	NA	CRS: 1 (6%); Neurotoxicity: 1 (6%)	36356599
	TCR814	CAGLLGDSGAGSYQLTF	CAISESWMSSYNEQFF	No	MTHFR	FEADTFFHFV	HLA-B40:01		0	NA	CRS: 1 (6%); Neurotoxicity: 1 (6%)	36356599
	TCR827	CAAPDAGGTSYGKLTF	CASSPLNPYNEQFF	No	STRADA	KALDYIHHV	HLA-C07:01		0	NA	CRS: 1 (6%); Neurotoxicity: 1 (6%)	36356599
	TCR829	CAMSPTYSGAGSYQLTF	CSASLLGEGYEQYF	No	STRADA	ALDYIHHVGYV	HLA-A01:01		0	NA	CRS: 1 (6%); Neurotoxicity: 1 (6%)	36356599
	TCR1057	CAASRGPAGGTSYGKLTF	CASSQDAWWLSQPQHF	No	CDADC1	AGVNQISYW	HLA-A24:02		0	NA	CRS: 1 (6%); Neurotoxicity: 1 (6%)	36356599
	TCR1059	CATDEGNFVF	CASSPGQRETQYF	No	FCGRT	LRFLRNGLT	HLA-C06:02		0	NA	CRS: 1 (6%); Neurotoxicity: 1 (6%)	36356599
	TCR955	CAYRRRNSGYALNF	CASSLRVWSSYEQYF	No	BRPF1	EMQLTPFFI	HLA-A24:02		0	NA	CRS: 1 (6%); Neurotoxicity: 1 (6%)	36356599
	TCR919	CAGLLGDSGAGSYQLTF	CAISESWMSSYNEQFF	No	NAALADL2	SLLKLGKLPL	HLA-A02:01		0	NA	CRS: 1 (6%); Neurotoxicity: 1 (6%)	36356599
	TCR952	CATDEVGDMRF	CAISGSLYNEQFF	No	PAPSS1	ARHIHEGASL	HLA-C07:02		0	NA	CRS: 1 (6%); Neurotoxicity: 1 (6%)	36356599
	TCR903	CALSEETDRGSTLGRLYF	CASSQDGGFEQFF	No	USP34	FRSTRFLHI	HLA-C07:02		0	NA	CRS: 1 (6%); Neurotoxicity: 1 (6%)	36356599
	TCR913	CAGGGSQGNLIF	CASSQDTGGYSGNTIYF	No	DDX23	VLKNRYLVL	HLA-B08:01		0	NA	CRS: 1 (6%); Neurotoxicity: 1 (6%)	36356599
	TCR915	CALSDHNTDKLIF	CASISDSYNEQFF	No	MED12L	SRVLHKLEV	HLA-C07:02		0	NA	CRS: 1 (6%); Neurotoxicity: 1 (6%)	36356599
	TCR1036	CVVNMYNQGGKLIF	CASSYSGPNYEQYF	No	SDK1	SLTQILLTWT	HLA-A02:01		0	NA	CRS: 1 (6%); Neurotoxicity: 1 (6%)	36356599
	TCR1037	CAVNSYGKLTF	CASSDGTLGNSPLHF	No	ENOPH1	HMWRAAFTAER	HLA-A02:01		0	NA	CRS: 1 (6%); Neurotoxicity: 1 (6%)	36356599
	TCR1033	CAASEGDDKIIF	CASSLAWAPEQYF	No	ROM1	LGLWYLQTALE	HLA-A02:01		0	NA	CRS: 1 (6%); Neurotoxicity: 1 (6%)	36356599
	TCR1312	CAVNRAGGSYIPTF	CASSQGQGVLGMKKLFF	No	RASA3	FQVIQPERV	HLA-A02:01		0	NA	CRS: 1 (6%); Neurotoxicity: 1 (6%)	36356599
	TCR721	CALSEATGFGNEKLTF	CAISDPRDSYEQYF	No	MAN2A2	IWDYVNKELA	HLA-C04:01		0	NA	CRS: 1 (6%); Neurotoxicity: 1 (6%)	36356599
	TCR720	CLVIEAGNNRKLIW	CATSDLGLEVDEQFF	No	WDFY3	VMVNHLHKY	HLA-A11:01		0	NA	CRS: 1 (6%); Neurotoxicity: 1 (6%)	36356599
	TCR901	CAMTRGGGGNKLTF	CASSYGGPEQFF	No	ACE	VSFGLQFQF	HLA-B57:01		0	NA	CRS: 1 (6%); Neurotoxicity: 1 (6%)	36356599
	TCR775	CAAHSGGYQKVTF	CASSEDEQEYSYEQYF	No	PRCC	KRKEPLKI	HLA-C07:01		0	NA	CRS: 1 (6%); Neurotoxicity: 1 (6%)	36356599
	TCR1285	CIVRLAPYSGNTPLVF	CASISGFMGLMNTEAFF	No	ETNK1	FRLIARLL	HLA-C07:01		0	NA	CRS: 1 (6%); Neurotoxicity: 1 (6%)	36356599
	TCR1364	CAVKGDYKLSF	CASSDRSYNEQFF	No	KBTBD3	RPSTAEKYIF	HLA-B35:01		0	NA	CRS: 1 (6%); Neurotoxicity: 1 (6%)	36356599
	TAK-1	NA	NA	No	WT1 235-243	CYTWNQMNL	HLA-A*24:02	UMIN000011519	0	NA	Skin reaction: 7 (87.5%); Facial edema: 1 (12.5%); Dermatitis: 1 (12.5%); Fever: 1 (12.5%); Phlebitis: 1 (12.5%); Arrhythmia: 1 (12.5%); Stomatitis: 1 (12.5%)	28860210
	C4	NA	NA	No	WT1 126-134	RMFPNAPYL	HLA-A*02:01	NCT01640301	NED	8 PR (2.8+)	CRS: 2 (16.7%); Lymphopenia: 8 (66.7%); Thrombocytopenia: 2 (16.7%); Neutrophil count decreased: 1 (8.3%); Anemia: 7 (58.3%)	31235963
								NCT02408016	NA	NA	NA	NA
Optimized TCRs	NA	CATDLTTGGNYK(S112T)	CASSLGTGDYEQ	Yes(CDR3α)	CEA	IMIGVLVGV	HLA-A*02:01	NCT00923806	1 (33%)	1 PR (6)	Severe transient colitis: 3 (100%)	21157437
	MAGE-A3 TCR	CAFDTNTYKVIF(A118T)	NA	Yes(CDR3α)	MAGE-A3/9/12	KVAELVHFL	HLA-A*02:01	NCT01273181	5 (56%)	1 CR (15+); 4 PR (4,4,5,12+)	Severe neurologic toxicity: 3 (33%) including 2 deaths	23377668
	MAGE-A3^a3a	CAVRPGGAGPFFVVF	CASSFNMATGQYF	Yes(CDR2α)	MAGE-A3	EVDPIGHLY	HLA-A*01	NCT01350401	0	NA	Severe cardiac toxicity and death: 2 (100%)	23770775
	1G4-α95:LY	CAVRPLYGGSYIPTF(T95L S96Y)	CASSYVGNTGELFF	Yes(CDR3α)	NY-ESO-1	SLLMWITQC	HLA-A*02:01	NCT01352286	11 (44%,1 year)	14 nCR; 2 PR	Hematologic toxicities: 18 (72%); Nonhematologic toxicities: 10 (40%)	26193344
								NCT00670748	5 (45%) 4 (67%)	2 CR (20+, 22+); 3 PR (3,8,9+);4 PR (5,8,10,18)	None	21282551
									11 (55%) 11 (61%)	4 CR (24, 40+, 54+, 58+); 7 PR (3,3,5,6+,8,10,28); 1 CR (6); 10 PR (3,3,4,5,7,8,10,11,18,47+)	None	25538264
								NCT02070406;NCT01697527	2 (20%)	2 PR	CRS: 1 (10%)	30573690
								NCT01343043	6 (50%)	1 CR (8);5 PR (4,7,5,18)	CRS: 5 (42%)	29891538
									9 (30%)	9 PR (2-13)	NA	31651363;36075914
								NCT03017131	NA	NA	NA	33927729
								NCT02457650	1 (25%)	1 PR (4)	Fever: 3 (75%); Anemia: 4 (100%); White blood cell decreased: 4 (100%)	30546433
					NY-ESO-1(CRISPR-Cas9)			NCT03399448	0	NA	None	32029687
	ADP-A2M4	CVVSGGTDSWGKLQF	CATSGQGAYEEQFF	Yes(NA)	MAGE-A4	GVYDGREHTV	HLA-A*02:01	NCT03132922	9 (23.7%)	9 PR	CRS: 9 (50%)	36624315
								NCT04044768	17 (37%) 2 (25%)	19 PR (11.6+)	CRS III: 1 (2%); CRS I-II: 36 (69%); Fever: 12 (23%);	38554725
	ADP-A2M10	CAVRGTGRRALTF	CASSFTDTQYF	Yes(NA)	MAGE-A10	GLYDGMEHL	HLA-A*02:01 or HLA-A*02:06	NCT02592577	1 (9%)	1 PR (1)	CRS: 3 (27%); Neurotoxicity: 2 (22.2%)	35086946
Note: TCR, T-cell receptor; CDR, hypervariable complementarity-determining region; HLA, human leukocyte antigen; TCR-T, T-cell receptor-engineered T cell; ORR, objective response rate; PMID, PubMed identifier; NA, not avaliable; PR, complete response; CR, partial response; nCR, near complete response; NED, no evidence of disease; ORR, objective response rate; CRS, cytokine release syndrome. Amino…
